# Supplementary material for: Hippocampal theta coordinates memory processing during visual exploration
Source: eLife. 2020 Mar 13;9:e52108. doi: 10.7554/eLife.52108 (PMC7069726; doi:10.7554/eLife.52108)
Supplement: Figure 1—source data 1. [file elife-52108-fig1-data1.zip]

Archive with 3 entries (2 files):
- fig1/
- fig1/beh_resp.mat
- fig1/gen_fig1.m
