# Supplementary material for: Hippocampal theta coordinates memory processing during visual exploration
Source: eLife. 2020 Mar 13;9:e52108. doi: 10.7554/eLife.52108 (PMC7069726; doi:10.7554/eLife.52108)
Supplement: Figure 2—figure supplement 3—source data 1. [file elife-52108-fig2-figsupp3-data1.zip]

Archive with 5 entries (4 files):
- fig2_fs3/
- fig2_fs3/gen_fig2_fs3.m
- fig2_fs3/novelty.mat
- fig2_fs3/retrieval.mat
- fig2_fs3/retrieval_repeat.mat
