# Supplementary material for: Hippocampal theta coordinates memory processing during visual exploration
Source: eLife. 2020 Mar 13;9:e52108. doi: 10.7554/eLife.52108 (PMC7069726; doi:10.7554/eLife.52108)
Supplement: Figure 3—source data 1. [file elife-52108-fig3-data1.zip]

Archive with 6 entries (5 files):
- fig3/
- fig3/gen_fig3.m
- fig3/gen_pref_angle_plot.m
- fig3/pref_angle_plot.m
- fig3/retrieval.mat
- fig3/retrieval_diff.mat
