# Supplementary material for: Hippocampal theta coordinates memory processing during visual exploration
Source: eLife. 2020 Mar 13;9:e52108. doi: 10.7554/eLife.52108 (PMC7069726; doi:10.7554/eLife.52108)
Supplement: Figure 4—source data 1. [file elife-52108-fig4-data1.zip]

Archive with 8 entries (7 files):
- fig4/
- fig4/gen_fig4.m
- fig4/original_sme_post.mat
- fig4/original_sme_pre.mat
- fig4/sme_diff_post.mat
- fig4/sme_diff_pre.mat
- fig4/updated_sme_post.mat
- fig4/updated_sme_pre.mat
