# Supplementary material for: Hippocampal theta coordinates memory processing during visual exploration
Source: eLife. 2020 Mar 13;9:e52108. doi: 10.7554/eLife.52108 (PMC7069726; doi:10.7554/eLife.52108)
Supplement: Figure 4—figure supplement 1—source data 1. [file elife-52108-fig4-figsupp1-data1.zip]

Archive with 12 entries (11 files):
- fig4_fs1/
- fig4_fs1/gen_fig4_fs1.m
- fig4_fs1/mscript_tfplot_multi.m
- fig4_fs1/novelty_100.mat
- fig4_fs1/novelty_200.mat
- fig4_fs1/novelty_400.mat
- fig4_fs1/retrieval_100.mat
- fig4_fs1/retrieval_200.mat
- fig4_fs1/retrieval_400.mat
- fig4_fs1/sme_100.mat
- fig4_fs1/sme_200.mat
- fig4_fs1/sme_400.mat
