# Supplementary material for: Hippocampal theta coordinates memory processing during visual exploration
Source: eLife. 2020 Mar 13;9:e52108. doi: 10.7554/eLife.52108 (PMC7069726; doi:10.7554/eLife.52108)
Supplement: Figure 4—figure supplement 2—source data 1. [file elife-52108-fig4-figsupp2-data1.zip]

Archive with 5 entries (4 files):
- fig4_fs2/
- fig4_fs2/gen_fig4_fs2.m
- fig4_fs2/novelty_stats.mat
- fig4_fs2/retrieval_stats.mat
- fig4_fs2/sme_stats.mat
