# Supplementary material for: Hippocampal theta coordinates memory processing during visual exploration
Source: eLife. 2020 Mar 13;9:e52108. doi: 10.7554/eLife.52108 (PMC7069726; doi:10.7554/eLife.52108)
Supplement: Figure 5—source data 1. [file elife-52108-fig5-data1.zip]

Archive with 4 entries (3 files):
- fig5/
- fig5/gen_fig5.m
- fig5/MI_sme.mat
- fig5/S1_MI_example.mat
