# Supplementary material for: Hippocampal theta coordinates memory processing during visual exploration
Source: eLife. 2020 Mar 13;9:e52108. doi: 10.7554/eLife.52108 (PMC7069726; doi:10.7554/eLife.52108)
Supplement: Figure 5—source data 1. [file elife-52108-fig5-data1.zip › fig5/gen_fig5.m]

function gen_fig5()

% color specs
remember_color = [1 0 0];
forget_color = [0 0 1];

%% histogram examples
matfile = 'S1_MI_example.mat';
load(matfile, 'c1_crossfreq', 'c2_crossfreq');

% grab an example remember trial
t = 9; % trial
f = 12; %freqhigh was 12
ampphase1 = squeeze(c1_crossfreq.cfcdata(t,4,4,f,:)); 
[kldist1, mi1] = get_mi(ampphase1);
plot_dist(ampphase1, kldist1, mi1, remember_color, true);

% grab an example remember trial
t = 3;
ampphase2 = squeeze(c2_crossfreq.cfcdata(t,4,4,12,:));
[kldist2, mi2] = get_mi(ampphase2);
plot_dist(ampphase2, kldist2, mi2, forget_color, false);

%% individual electrode examples

matfile = 'MI_sme.mat';
plot_mi_individual(matfile);


end

function plot_dist(ampphase, kl, mi, color, yflag)

fig('FontSize', 11, ...
'Font', 'Arial', ...
'border','on', ...
'units', 'centimeters', ...
'width', 4.5, ...
'height', 4.5);

hb = bar(ampphase/sum(ampphase));
hb.BarWidth = 1;
hb.FaceColor = color;
hb.LineStyle = 'none';
hb.FaceAlpha = .7;

set(gca,'YLim', [0 .1], ...
        'Box', 'off', ...
        'XTick', [1 10.5 20], ...
        'XLim', [1 20], ...
        'XTickLabel', {'-\pi','0','\pi'}, ...
        'LineWidth',2);
    
xlabel('Theta Phase');
ylabel({'Normalized','Gamma Amplitude'});

hl = line(get(gca,'XLim'), [.05 .05]);
hl.Color = 'k';
hl.LineWidth =2;
hl.LineStyle = '--';

ht = text(15,.09, ['MI = ' sprintf('%0.3f',mi)]);
ht.HorizontalAlignment = 'center';


end

function [kldist, mi] = get_mi(ampphase)

nbin = 20;
Q =ones(nbin,1)/nbin;                             % uniform distribution

P = squeeze(ampphase)/ nansum(ampphase);  % normalized distribution
% KL distance
kldist = nansum(P.* log2(P./Q));
mi = kldist./log2(nbin);

end

function [pval, ci] = binom_test(k, n, p, sides, conf)
%   Detailed explanation goes here

% k = proportion success
% n = num_trials
% p = null rate
% conf = confidence interval
% sides = 'less','greater', or 'both'

if strcmp(sides,'less')
    pval = binocdf(k, n, p);
elseif strcmp(sides,'greater')
    pval = binocdf(k, n, p, 'upper');
elseif strcmp(sides,'both')
    if p == 0
        k = 0;
    elseif p == 1
        k = 1;
    else
        d = binopdf(k, n, p);
        m = n*p;
        if k == m
            pval = 1;
        elseif k < m
            i = ceil(m):1:n;
            y = sum(binopdf(i,n,p) <= d*eps);
            pval = binocdf(k, n, p) + ...
                binocdf(n-y, n, p, 'upper');
        else
            i = 0:1:floor(m);
            y = sum(binopdf(i,n,p)<=d*eps);
            pval = binocdf(y-1, n, p) + ...
                binocdf(k-1, n, p, 'upper');
        end
    end
end
 
if strcmp(sides, 'less')
    ci = [0 p_upper(k, n, 1-conf)];
elseif strcmp(sides, 'greater')
    ci = [p_lower(k, n, 1-conf) 1];
elseif strcmp(sides, 'both')
    ci = [p_lower(k, n, (1-conf)/2) p_upper(k, n, (1-conf)/2)];
end

function p = p_lower(x, n, alpha)

if x == 0
    p = x;
else
    p = betainv(alpha, x, n-x+1);
end

end


function p = p_upper(x, n, alpha)

if x == n
    p = 1;
else
    p = betainv(1-alpha, x+1, n-x);
end

end
end

function plot_mi_individual(matfile)
%PLOT_MI_INDIVIDUAL

load(matfile,'hc_mi_stats');
% go through results structure and plot electrodes w/ significant clusters
s = 1;
e = 1;
this_elec = hc_mi_stats(s).z_hc_channels(e);
plot_elec(this_elec)


end

function plot_elec(this_elec)

mask = this_elec.prob<.05;
mask = double(mask);
mask(mask==0)=.1;
mask = flipud(mask');

c1 = flipud(this_elec.mi_c1');
c2 = flipud(this_elec.mi_c2');
stat = flipud(this_elec.stat');

fig('FontSize', 12, ...
    'Font', 'Arial', ...
    'border','on', ...
    'units', 'centimeters', ...
    'width', 12, ...
    'height', 5);

subplot(1,3,1);
h = imagesc(c1);
set(gca,'CLim',[-.5 .5], ...
    'XTick', [], ...
    'YTick', [1 5 10 15 20], ...
    'YTickLabel', fliplr([80 110 140 170 200]));

ylabel('Frequency for Amplitude')

% h.AlphaData = mask;
% h.AlphaDataMapping = 'scaled';
% alim([0 1])

subplot(1,3,2);
h = imagesc(c2);
set(gca,'CLim',[-.5 .5], ...
    'YTick', [], ...
    'XTick', [1:2:10]);

xlabel('Frequency for Phase');

% h.AlphaData = mask;
% h.AlphaDataMapping = 'scaled';
% alim([0 1])

subplot(1,3,3);
h = imagesc(stat);
set(gca,'CLim',[-3 3], ...
        'XTick', [], ...
        'YTick', []);
h.AlphaData = mask;
h.AlphaDataMapping = 'scaled';
alim([0 1])

colormap(bipolar)

end
