# Supplementary material for: Hippocampal theta coordinates memory processing during visual exploration
Source: eLife. 2020 Mar 13;9:e52108. doi: 10.7554/eLife.52108 (PMC7069726; doi:10.7554/eLife.52108)
Supplement: Figure 6—source data 1. [file elife-52108-fig6-data1.zip]

Archive with 5 entries (4 files):
- fig6/
- fig6/gen_fig6.m
- fig6/novelty.mat
- fig6/retrieval.mat
- fig6/sme.mat
